# Supplementary material for: Establishment and validation of a bad outcomes prediction model based on EEG and clinical parameters in prolonged disorder of consciousness
Source: Front Hum Neurosci. 2024 Jun 17;18:1387471. doi: 10.3389/fnhum.2024.1387471 (PMC11215084; doi:10.3389/fnhum.2024.1387471)
Supplement: Supplementary file 2 [file Table_2.XLSX]

## Sheet: 昏迷脑电微状态终极数据1011
Gender	Age	OccurenceA	OccurenceB	OccurenceC	OccurenceD	Cause of coma	Diabetes	Hypertension	Coronary heart disease	Combined with epilepsy	Combined with PSH	Tracheotomy	Hydrocephalus	Pneumonia	Lymphocyte	Hemoglobin	Glucose	Fibrinogen	Albumin	CRS-R	State of consciousness at admission	Prognosis
1	62	0.632653	0.543367	3.69643	3.5051	1	2	2	2	2	2	1	1	1	0.46	108.7	6.21	3.53	33.2	9	2	1
2	60	0.94	2.98731	3.64057	3.17776	2	2	2	1	2	2	1	2	1	0.66	87	7.04	6.08	30.3	9	2	1
1	44	2.78	1.89	4.23	1.25	1	2	1	2	1	1	1	2	1	0.67	103	4.76	8	31.2	6	1	1
2	71	0.389184	1.73392	3.23371	2.86351	2	2	1	2	2	2	2	1	1	0.69	104	4.22	5.25	24.9	10	2	1
1	48	1.6198	3.65006	4.17071	0.542688	2	1	1	2	2	2	1	1	1	0.71	106.6	12.1	5.24	27.9	8	2	1
2	69	3.60503	3.68494	0.0135697	3.41656	1	2	2	2	2	1	1	1	1	0.72	83	6.07	4.15	31.9	4	1	2
1	54	1.74318	1.6361	1.3049	0.164493	4	2	1	1	1	2	1	2	1	0.73	128	5.12	7.19	32.2	9	2	1
1	18	2.67386	2.86557	1.84648	0.859335	1	2	2	2	2	1	1	1	1	0.75	117	4.12	4.32	33.1	5	1	2
2	56	1.23	0.99	1.34	0.98	2	2	2	2	1	2	1	1	1	0.78	103.2	11.02	5.26	37.3	10	2	1
1	64	2.72639	0.734027	1.65281	3.34806	1	2	2	2	2	1	1	2	1	0.81	124.3	21.91	3.66	46	10	2	2
1	36	0.78	1.34	1.11	1.23	2	2	2	2	2	2	1	2	1	0.82	82	5.9	6.34	34	12	2	1
2	41	2.37208	2.38944	0.125029	0.138921	1	2	2	2	1	1	1	2	1	0.82	90	4.55	7.51	24.6	8	2	2
1	46	3.0166	1.19652	3.40347	2.1743	1	2	2	2	2	2	1	1	1	0.85	103	6.83	3.88	34.5	5	1	2
1	48	1.25199	2.89411	0.0792215	2.78455	1	2	2	2	2	1	1	1	1	0.85	117.6	5.02	4.17	32.2	8	2	2
2	66	1.83494	0.338161	3.01905	2.73633	2	2	1	2	2	2	1	1	1	0.86	95	4.99	4.93	42.2	4	1	2
2	58	1.70924	0.0923913	2.60598	3.04891	2	2	1	2	2	1	1	1	1	0.89	135.1	5.4	4.25	33.8	4	1	2
1	53	0.429958	0.24115	2.36851	2.60031	1	2	2	2	2	2	1	2	1	0.89	103	5.05	4.93	41.6	5	1	2
1	65	2.19582	2.44386	1.97389	1.08616	1	2	2	2	1	1	1	2	1	0.9	95	5.04	4.1	26.6	3	1	2
1	46	2.73814	3.17159	1.69044	2.9722	1	2	1	2	1	2	1	1	1	0.94	98	6.1	6	33.2	17	2	1
2	32	0.494795	0.378373	2.79535	2.55038	2	2	2	2	1	1	1	1	1	0.95	95.4	6.64	7.64	30	7	2	1
1	52	0.485623	3.18653	3.72761	3.67815	1	2	2	2	2	2	1	2	1	0.96	87	5.26	4.96	40.1	5	1	1
1	49	1.59342	3.28336	3.22482	0.17564	2	2	1	1	2	2	2	1	1	0.99	132.5	4.38	3.02	40.6	4	1	2
1	38	1.34	0.65	1.23	0.67	1	2	2	2	1	1	1	1	1	1	115.6	4.17	5	33.2	13	2	1
1	64	2.05044	0.705105	1.43923	3.12432	1	2	2	2	1	1	1	1	1	1.01	109.2	5.25	4.56	30.8	7	2	1
1	52	2.23765	0.106481	2.94599	3.96914	1	2	1	2	2	2	1	2	1	1.08	118	4.68	3.75	36.2	8	2	1
1	58	1.76146	3.75888	4.10134	1.75327	2	2	1	2	1	2	2	2	1	1.08	116.1	5.35	4.51	32.7	7	2	1
2	69	2.75744	0.119388	3.75338	3.62143	1	2	1	2	2	1	1	1	1	1.09	96.3	4.37	4.17	33.6	3	1	2
2	56	1.05765	0.167714	1.74362	2.51873	2	2	1	2	2	2	2	1	1	1.1	115	5.26	1.39	30.9	8	2	1
1	55	3.45	2.12	2.14	3.98	2	1	1	1	2	2	1	1	1	1.14	121	5.29	6.03	36	6	1	1
1	35	3.67	2.98	2.96	2.54	2	2	2	2	2	1	2	1	1	1.15	114.3	5.6	4.12	33.9	8	2	2
2	54	4.02	3.67	2.78	2.98	1	2	2	2	1	1	1	2	1	1.15	102	6.83	4.91	30.7	4	1	2
1	54	1.05183	0.503942	3.97107	3.85588	2	2	2	2	2	1	2	1	1	1.16	121.1	5.68	3.87	28.7	9	2	2
1	67	2.12	2.0179	2.46964	3.06853	2	2	1	1	2	2	1	2	1	1.17	113	4.15	5	28.9	5	1	1
1	56	2.88985	2.87975	1.96959	1.55322	1	2	1	2	2	1	1	1	1	1.19	84	5.22	6.3	32.7	5	1	1
1	38	1.4695	3.82069	4.08193	0.541393	2	2	1	2	2	2	1	2	1	1.2	112	4.06	4.65	39.2	8	2	1
1	57	1.80724	3.64904	2.71319	1.52051	2	2	1	1	2	2	1	2	1	1.22	122	3.96	4.75	31.1	5	1	2
2	65	1.89	1.45	1.23	1.78	1	2	2	2	2	2	1	2	1	1.22	120.5	5.93	4.82	31	7	2	1
1	76	2.98	3.23	2.67	1.77	2	2	2	2	2	2	1	2	1	1.22	106	5.44	4.82	29	11	2	2
1	55	2.1926	2.10169	0.101695	1.6302	2	2	1	2	1	1	2	2	1	1.24	102	4.78	3.87	37.2	5	1	2
2	61	2.99076	2.71977	1.91338	0.40813	2	2	1	2	2	2	1	1	1	1.25	111.6	6.1	4.79	34.2	2	1	1
2	26	1.73095	1.36754	0.643469	2.94274	1	2	2	2	1	1	1	2	1	1.25	109	5.63	5.6	37.8	8	1	1
2	31	1.14186	0.691286	3.31907	3.21099	2	2	2	2	2	1	1	2	1	1.26	129.5	4.23	4.67	34.6	5	1	2
2	67	3.97094	3.94387	2.33744	0.744551	1	2	2	2	1	1	1	1	1	1.3	87.8	5.52	2.5	34.7	4	1	2
1	31	2.02	3.56787	4.23982	0.622172	1	2	2	2	1	2	1	2	1	1.33	117.9	4.5	3.51	39	12	2	1
2	45	3.18669	3.65748	3.32548	1.82058	1	2	2	2	2	1	1	1	1	1.33	90.8	10.87	4.23	32.8	4	1	2
1	60	2.83854	0.0879293	0.0541104	2.90392	2	2	2	2	1	1	1	2	1	1.33	132	4.11	5.73	30.4	7	1	2
1	30	2.50349	3.2808	3.81623	1.69725	2	2	2	2	1	1	1	2	1	1.35	147	3.92	4.04	40.6	10	2	2
1	65	3.03987	2.88737	0.30194	0.994868	2	2	2	2	2	2	1	2	1	1.35	120	5.12	5.31	38.8	5	1	1
2	40	1.95778	2.79906	2.36601	1.70536	2	2	2	2	2	2	1	2	1	1.36	97.6	5.25	2.36	34.7	4	1	2
1	46	1.18942	2.13827	1.67226	2.06929	2	2	1	2	2	2	1	1	1	1.39	131	3.98	3.46	18	6	1	2
1	49	2.37674	2.48362	0.105879	0.191591	2	2	2	2	2	2	2	2	1	1.39	122	5.34	4.56	32.9	13	2	1
2	67	2.87	2.09	1.08	1.98	2	1	1	1	2	2	1	2	1	1.4	93	10.07	4.01	31.3	11	2	2
1	36	1.94378	0.323964	3.97406	3.71143	1	2	2	2	2	1	1	2	1	1.43	76.4	4.67	5.47	34.8	11	2	1
1	72	0.227451	0.0470588	2.63725	2.76275	2	2	2	2	2	1	1	1	1	1.47	74	5.88	2.87	34.2	5	1	2
1	33	0.698685	4.35048	4.43432	0.803488	1	2	2	2	2	2	1	1	1	1.48	133.8	6.33	3.08	41.2	12	2	1
1	18	2.79059	0.895773	1.33766	3.29251	1	2	2	2	2	1	1	2	1	1.49	112	5.8	4.05	39.9	4	1	2
1	61	0.439499	0.15236	2.40142	2.63817	2	2	2	2	2	2	1	1	1	1.49	117	4.61	4.65	37.3	10	2	1
1	64	1.54385	0.465818	2.9959	2.84456	2	2	1	2	1	1	1	2	1	1.54	123.4	6.89	3.05	31.8	15	2	2
2	31	1.5446	1.56143	3.50351	3.41418	2	2	2	2	1	2	1	2	1	1.55	105	4.39	4.57	36.8	6	1	2
1	60	3.60503	3.68494	0.0135697	3.41656	2	1	1	2	1	2	1	2	1	1.58	128	4.79	3.41	31.3	10	2	2
1	61	2.37974	3.40522	2.70257	3.57495	2	1	1	2	1	2	1	2	1	1.58	98	8.36	4.11	29.4	3	1	2
1	40	0.571155	0.126439	3.48651	3.69579	1	2	1	2	2	2	1	2	1	1.61	95	7.44	4.06	38.5	5	1	1
1	33	2.62051	2.156	1.88276	1.76956	1	2	1	2	1	1	1	2	1	1.63	120	4.16	3.99	31.4	7	1	2
2	49	2.99	3.09	2.98	1.68	1	2	2	2	2	1	1	2	1	1.64	109.9	4.11	4.12	37.1	6	1	2
2	54	1.12	0.78	0.56	1.87	2	2	1	2	2	2	1	2	1	1.65	114	5.74	4.1	29.5	6	2	1
1	66	0.853031	3.83706	3.54214	0.475668	2	2	2	2	1	2	1	2	1	1.66	131.1	5.12	6.24	33.9	10	2	1
1	61	2.67	2.79	2.67	2.98	2	1	1	1	1	2	1	1	1	1.67	100	8.13	3.98	32.4	6	2	2
2	56	1.86039	3.41007	3.03568	2.78479	2	1	1	2	2	2	1	2	1	1.69	129.3	5.78	5	31.3	13	2	1
1	64	1.05321	0.371627	1.75914	2.71336	1	2	2	2	1	2	1	1	1	1.72	107	6.01	6.65	32.7	5	1	2
2	56	1.44634	0.714782	4.37762	4.01352	1	2	2	2	1	1	1	2	1	1.73	116	6.55	4.22	35.1	6	1	2
1	14	1.97565	1.60681	0.415632	1.52436	1	2	2	2	2	1	1	2	1	1.74	105	4.23	4.11	34.9	2	1	2
2	60	3.78	3.23	2.99	3.29	2	2	2	2	2	2	2	2	1	1.75	130	7.88	4.43	25.6	5	1	2
1	53	3.12	2.34258	2.96579	2.56441	2	1	1	2	2	2	1	2	1	1.82	124	10.98	4.74	34.8	5	1	1
1	47	2.3826	0.452499	2.15077	0.642437	1	2	2	2	2	2	1	1	1	1.84	160.7	4.64	4.66	33.3	3	1	2
2	64	0.469685	3.18195	4.09486	4.13125	2	2	2	2	2	1	1	1	1	1.87	122	4.77	2.99	31.1	4	1	2
2	56	0.531273	0.17532	3.47187	3.34171	2	2	2	2	2	2	1	2	1	1.87	118	6.44	4.95	34.8	12	2	1
1	52	3.62848	3.14937	1.40379	3.17683	1	2	2	2	1	2	1	1	1	1.88	138	5.05	5.91	39.6	6	1	2
1	79	1.63536	1.96411	1.73932	1.79692	1	2	2	2	2	1	1	1	1	1.94	99	4.74	5.38	22.1	8	2	1
1	43	3.12	4.05003	0.0696344	0.90974	1	2	2	2	2	1	1	2	1	1.96	131	4.52	4.49	38.9	7	1	1
1	34	0.609809	0.2781	1.28663	1.96848	2	2	2	2	2	1	2	1	1	2	112	4.36	4.25	36.1	7	2	1
1	37	1.89758	1.24292	0.0929536	1.07693	1	2	2	2	2	1	1	1	1	2.01	114	5.92	5	30.2	5	1	2
1	40	2.12	2.15	1.87	1.98	2	2	1	2	1	1	1	2	1	2.02	115	3.4	4.06	35.6	12	2	2
1	16	0.984888	0.622287	3.97881	3.80297	1	2	2	2	1	1	1	1	1	2.05	122.2	4	2.62	34.4	9	2	2
1	45	3.58557	2.26672	0.0246615	2.56158	2	2	1	2	2	2	1	2	1	2.07	99	4.95	7.06	23.8	6	1	2
1	42	4.05655	2.02083	2.71726	1.90625	2	2	1	2	2	1	1	2	1	2.08	111	6.07	4.16	29.6	4	1	2
2	28	2.28	2.98	1.98	1.79	2	2	1	2	1	1	2	2	1	2.09	138.7	8.11	3.93	40	10	2	2
2	28	3.26	2.78	3.12	1.73	1	2	1	2	1	1	2	2	1	2.09	138.7	5.12	4.17	40	7	1	2
2	47	2.30831	2.03793	1.9977	0.721765	1	2	2	2	2	2	1	1	1	2.09	124	5.3	5.66	36.6	4	1	1
1	68	1.79	1.57	1.57	0.98	2	2	2	2	2	2	1	2	1	2.12	116	5.67	4.53	31.9	9	2	1
1	65	3.61362	2.79853	0.762584	1.94286	1	2	2	2	1	2	1	1	1	2.23	115	4.97	4.9	27.7	9	2	1
2	43	2.12	2.6512	2.14371	1.51347	1	2	2	2	1	2	1	2	1	2.28	104	13.4	3.98	39	9	2	1
1	37	2.03169	1.74437	1.13308	0.0434814	2	1	1	1	2	2	1	2	1	2.32	146.5	11.8	4.77	35.7	6	2	1
2	54	2.73176	0.357647	0.752941	3.15765	2	2	1	2	2	2	2	1	1	2.32	116.7	4.84	5.74	32.1	14	2	1
1	58	0.751961	2.33499	2.84879	0.333927	2	1	1	1	1	1	1	2	1	2.33	108.4	6.41	3.13	30.4	3	1	1
1	44	0.866651	3.58143	3.42833	0.541315	2	2	1	2	2	1	2	2	1	2.38	126.7	4.14	4.13	35	9	2	1
1	39	1.73574	3.25048	1.19825	3.03393	1	2	2	2	1	2	2	1	1	2.4	142	4.79	4.32	40.3	15	2	1
1	48	3.12	3.94397	2.19291	0.106373	1	2	2	2	2	2	1	2	1	2.41	133.4	4.37	4.96	38.7	11	2	1
1	44	1.12872	1.72442	1.2101	1.50307	2	2	2	2	2	2	1	2	1	2.44	123	4.82	4.93	36.4	17	2	1
2	67	0.215713	2.46109	4.01684	3.36643	2	2	1	2	2	2	1	1	1	2.46	100.3	5.28	5	31.4	9	2	1
2	42	0.0931331	3.65301	0.0756022	3.61247	2	1	2	2	2	2	1	1	1	2.48	128	10.52	4.87	36	10	2	1
2	21	3.24417	3.20362	3.53909	0.313357	2	2	2	2	2	1	1	1	1	2.54	111.9	5.25	4.01	35.7	6	1	2
1	38	1.87128	2.89371	3.79487	0.427993	1	2	2	2	1	2	1	1	1	2.58	132	4.69	4.67	38.5	10	2	2
1	49	3.52573	2.15461	3.0946	1.13082	2	2	2	2	2	2	1	2	1	2.59	162.3	14.4	2.9	44.1	3	1	2
2	60	2.76092	1.84688	2.54316	2.234	1	2	2	2	1	2	1	1	1	2.69	119.3	4.56	2.87	31.3	6	1	2
2	53	0.472222	3.84804	0.106209	3.84967	1	2	1	2	1	2	1	2	1	2.77	90	4.05	4.2	27.8	5	1	1
2	74	0.564407	0.0497627	0.892175	1.02191	1	1	2	2	2	2	1	1	1	2.78	147.9	7.66	4.06	37.5	5	1	2
2	65	1.21514	0.430968	1.53161	2.6949	1	1	1	2	2	2	1	2	1	3.4	138	21	2.48	22	11	2	1
