# Supplementary material for: Establishment and validation of a bad outcomes prediction model based on EEG and clinical parameters in prolonged disorder of consciousness
Source: Front Hum Neurosci. 2024 Jun 17;18:1387471. doi: 10.3389/fnhum.2024.1387471 (PMC11215084; doi:10.3389/fnhum.2024.1387471)
Supplement: Supplementary file 3 [file Table_3.XLS]

## Sheet: Sheet1
Gender	Age	OccurenceA	OccurenceB	OccurenceC	OccurenceD	Cause of coma	Diabetes	Hypertension	Coronary heart disease	Combined with epilepsy	Combined with PSH	Tracheotomy	Hydrocephalus	Pneumonia	Lymphocyte	Hemoglobin	Glucose	Fibrinogen	Albumin	CRS-R	State of consciousness at admission	Prognosis
1	35	0.79	1.3	1.23	1.23	2	2	2	2	2	2	1	2	1	0.82	82	5.9	6.34	34	12	2	1
2	42	2.38208	2.99442	0.125029	0.138921	1	2	2	2	1	1	1	2	1	0.82	90	4.55	7.51	24.6	8	2	2
1	46	3.0266	1.2952	3.5347	2.1743	1	2	2	2	2	2	1	1	1	0.85	103	6.83	3.88	34.5	5	1	2
1	48	1.26919	2.89411	0.979222	2.78455	1	2	2	2	2	1	1	1	1	0.85	117.6	5.02	4.17	32.2	8	2	2
2	65	1.84494	0.160716	3.01905	2.73633	2	2	1	2	2	2	1	1	1	0.86	95	4.99	4.93	42.2	4	1	2
2	58	1.71391	0.0853913	2.60598	3.04891	2	2	1	2	2	1	1	1	1	0.89	135.1	5.4	4.25	33.8	4	1	2
1	55	0.44958	0.24115	2.36851	2.60031	1	2	2	2	2	2	1	2	1	0.89	103	5.05	4.93	41.6	5	1	2
1	53	2.2504	2.12695	0.101695	1.6302	2	2	1	2	1	1	2	2	1	1.24	102	4.78	3.87	37.2	5	1	2
2	51	2.75765	0.357647	0.752941	3.15765	2	2	1	2	2	2	2	1	1	2.32	116.7	4.84	5.74	32.1	14	2	1
1	52	0.466232	3.18653	3.72761	3.67815	1	2	2	2	2	2	1	2	1	0.96	87	5.26	4.96	40.1	5	1	1
1	67	0.840313	3.85706	3.54214	0.475668	2	2	2	2	1	2	1	2	1	1.66	131.1	5.12	6.24	33.9	10	2	1
1	49	1.4942	3.28336	3.22482	0.17564	2	2	1	1	2	2	2	1	1	0.99	132.5	4.38	3.02	40.6	4	1	2
1	38	1.36	0.65	1.23	0.67	1	2	2	2	1	1	1	1	1	1	115.6	4.17	5	33.2	13	2	1
1	31	2.06	3.36787	4.23982	0.622172	1	2	2	2	1	2	1	2	1	1.33	117.9	4.5	3.51	39	12	2	1
2	46	3.11994	3.65748	3.32548	1.82058	1	2	2	2	2	1	1	1	1	1.33	90.8	10.87	4.23	32.8	4	1	2
1	61	2.85392	0.979293	0.0541104	2.90392	2	2	2	2	1	1	1	2	1	1.33	132	4.11	5.73	30.4	7	1	2
1	31	2.40349	3.2808	3.81623	1.69725	2	2	2	2	1	1	1	2	1	1.35	147	3.92	4.04	40.6	10	2	2
1	65	3.02987	2.88737	0.30194	0.994868	2	2	2	2	2	2	1	2	1	1.35	120	5.12	5.31	38.8	5	1	1
2	42	1.96778	2.79906	2.36601	1.70536	2	2	2	2	2	2	1	2	1	1.36	97.6	5.25	2.36	34.7	4	1	2
1	46	1.17842	2.13827	1.67226	2.06929	2	2	1	2	2	2	1	1	1	1.39	131	3.98	3.46	18	6	1	2
1	18	0.978885	0.622287	3.97881	3.80297	1	2	2	2	1	1	1	1	1	2.05	122.2	4	2.62	34.4	9	2	2
1	45	3.52557	2.26672	0.0246615	2.56158	2	2	1	2	2	2	1	2	1	2.07	99	4.95	7.06	23.8	6	1	2
1	42	4.06548	2.02083	2.71726	1.90625	2	2	1	2	2	1	1	2	1	2.08	111	6.07	4.16	29.6	4	1	2
2	30	2.28	2.98	1.98	1.79	2	2	1	2	1	1	2	2	1	2.09	138.7	8.11	3.93	40	10	2	2
2	29	3.26	2.78	3.12	1.73	1	2	1	2	1	1	2	2	1	2.09	138.7	5.12	4.17	40	7	1	2
2	47	2.30831	2.03793	1.9977	0.721765	1	2	2	2	2	2	1	1	1	2.09	124	5.3	5.66	36.6	4	1	1
1	68	1.78	1.57	1.57	0.98	2	2	2	2	2	2	1	2	1	2.12	116	5.67	4.53	31.9	9	2	1
